# Supplementary material for: A multi-trait Bayesian method for mapping QTL and genomic prediction
Source: Genet Sel Evol. 2018 Mar 24;50:10. doi: 10.1186/s12711-018-0377-y (PMC5866527; doi:10.1186/s12711-018-0377-y)
Supplement: Supplementary file 5 — Additional file 5: Table S4. This file contains highly significant SNPs (P < 1 × 10−6) from the mixed model analysis of the milk minerals and proteins. [file 12711_2018_377_MOESM5_ESM.xlsx]

## Sheet: Sheet1
	Trait	BTA	SNP name	Position	A1	A2	freq	beta	s.e.	P value	candidate loci
	sodium	1	BovineHD0100007147	24190987	1	2	0.037456	47.7164	9.34223	3.26267e-07	-
	phosphorus	1	BovineHD0100041607	144380987	2	1	0.488676	-32.5483	5.54362	4.32377e-09	SLC37A1
	phosphorus	1	BovineHD0100041608	144389419	2	1	0.488676	-32.5483	5.54362	4.32377e-09	SLC37A1
	phosphorus	1	BovineHD0100041609	144390474	2	1	0.513937	-29.1444	5.47733	1.03243e-07	SLC37A1
	phosphorus	1	BovineHD0100041611	144392708	1	2	0.513937	-29.1444	5.47733	1.03243e-07	SLC37A1
	phosphorus	1	BovineHD0100041612	144394307	2	1	0.513937	-29.1444	5.47733	1.03243e-07	SLC37A1
	phosphorus	1	BovineHD0100041613	144395139	2	1	0.513937	-29.1444	5.47733	1.03243e-07	SLC37A1
	phosphorus	1	BovineHD0100041614	144396081	2	1	0.513937	-29.1444	5.47733	1.03243e-07	SLC37A1
	phosphorus	1	BovineHD0100041616	144398053	1	2	0.513937	-29.1444	5.47733	1.03243e-07	SLC37A1
	phosphorus	1	BovineHD0100041617	144398814	1	2	0.488676	-32.5483	5.54362	4.32377e-09	SLC37A1
	phosphorus	1	BovineHD0100041618	144402467	1	2	0.513937	-29.1444	5.47733	1.03243e-07	SLC37A1
	phosphorus	1	BovineHD0100041619	144403182	2	1	0.513937	-29.1444	5.47733	1.03243e-07	SLC37A1
	phosphorus	1	BovineHD0100041620	144405803	2	1	0.513937	-29.1444	5.47733	1.03243e-07	SLC37A1
	phosphorus	1	BovineHD0100041621	144406305	1	2	0.513937	-29.1444	5.47733	1.03243e-07	SLC37A1
	phosphorus	1	BovineHD0100041622	144408363	1	2	0.513937	-29.1444	5.47733	1.03243e-07	SLC37A1
	phosphorus	1	BovineHD0100041623	144409096	2	1	0.513937	-29.1444	5.47733	1.03243e-07	SLC37A1
	phosphorus	1	ARS-BFGL-NGS-106123	144411032	1	2	0.513937	-29.1444	5.47733	1.03243e-07	SLC37A1
	phosphorus	1	BovineHD0100041624	144414210	2	1	0.488676	-32.5483	5.54362	4.32377e-09	SLC37A1
	phosphorus	1	BovineHD0100041625	144414936	2	1	0.488676	-32.5483	5.54362	4.32377e-09	SLC37A1
	phosphorus	1	BovineHD0100041630	144426364	1	2	0.488676	-32.5483	5.54362	4.32377e-09	SLC37A1
	phosphorus	1	BovineHD4100000817	144457315	1	2	0.489547	-32.3206	5.52383	4.88299e-09	SLC37A1
	phosphorus	1	BovineHD0100041655	144460933	1	2	0.513937	-28.9623	5.4598	1.12893e-07	SLC37A1
	phosphorus	1	BovineHD0100041656	144461560	1	2	0.522648	-27.1804	5.47355	6.84303e-07	SLC37A1
	phosphorus	1	BovineHD0100041660	144464382	2	1	0.513937	-28.9623	5.4598	1.12893e-07	SLC37A1
	phosphorus	1	BovineHD0100041661	144465181	1	2	0.513937	-28.9623	5.4598	1.12893e-07	SLC37A1
	phosphorus	1	BovineHD0100041662	144465804	2	1	0.513937	-28.9623	5.4598	1.12893e-07	SLC37A1
	phosphorus	1	BovineHD0100041663	144466980	1	2	0.513937	-28.9623	5.4598	1.12893e-07	SLC37A1
	phosphorus	1	BovineHD0100041664	144467945	2	1	0.513937	-28.9623	5.4598	1.12893e-07	SLC37A1
	phosphorus	1	BovineHD0100041665	144468570	2	1	0.513937	-28.9623	5.4598	1.12893e-07	SLC37A1
	phosphorus	1	BovineHD0100041666	144470153	2	1	0.513937	-28.9623	5.4598	1.12893e-07	SLC37A1
	phosphorus	1	BovineHD0100041667	144471584	1	2	0.513937	-28.9623	5.4598	1.12893e-07	SLC37A1
	phosphorus	1	BovineHD0100041670	144475395	1	2	0.513937	-28.9623	5.4598	1.12893e-07	SLC37A1
	phosphorus	1	BovineHD0100041677	144490091	1	2	0.476481	-29.7926	5.5734	9.01676e-08	SLC37A1
	sodium	2	BovineHD0200023371	81303107	2	1	0.166376	22.6607	4.46741	3.92726e-07	-
	sodium	2	BovineHD0200023372	81304405	2	1	0.833624	-22.6607	4.46741	3.92726e-07	-
	sodium	2	BovineHD0200023373	81312452	2	1	0.833624	-22.6607	4.46741	3.92726e-07	-
	sodium	2	BovineHD0200023377	81337534	2	1	0.166376	22.6607	4.46741	3.92726e-07	-
	sodium	2	BovineHD0200023378	81342151	2	1	0.833624	-22.6607	4.46741	3.92726e-07	-
	sodium	2	BovineHD0200023436	81587713	2	1	0.804878	-20.9892	4.27839	9.30231e-07	-
	zinc	2	BovineHD0200036671	126267326	2	1	0.5	-0.242593	0.0493963	9.05381e-07	IFI6/FGR
	immunogobulinG	3	BovineHD0300002587	7929437	2	1	0.221254	0.0506353	0.00996004	3.69869e-07	FCGR2B
	lactose	6	Hapmap24324-BTC-062449	37631640	1	2	0.021777	-0.251496	0.0295158	1.58542e-17	ABCG2
	lactose	6	BovineHD4100004519	37700851	1	2	0.03223	-0.229822	0.0283414	5.10108e-16	ABCG2
	lactose	6	BovineHD0600010435	37723413	2	1	0.062718	-0.114448	0.0205832	2.69376e-08	ABCG2
	lactose	6	BovineHD4100004526	37740530	1	2	0.03223	-0.229822	0.0283414	5.10108e-16	ABCG2
	lactose	6	BovineHD0600010444	37752838	1	2	0.03223	-0.229822	0.0283414	5.10108e-16	ABCG2
	lactose	6	BovineHD0600010449	37785001	1	2	0.044425	-0.1195	0.0228707	1.74148e-07	ABCG2
	lactose	6	BovineHD0600010555	38019605	2	1	0.922474	0.104238	0.0187022	2.4958e-08	ABCG2
	lactose	6	BovineHD0600010569	38084737	2	1	0.942509	0.127322	0.0205376	5.66519e-10	ABCG2
	kappa-casein	6	BovineHD0600018840	68209852	2	1	0.202962	0.295732	0.0594484	6.53827e-07	CORIN
	kappa-casein	6	BovineHD0600023914	87385233	2	1	0.671603	-0.340955	0.0483066	1.68736e-12	CSN3
	kappa-casein	6	BovineHD0600023915	87391848	2	1	0.858885	-0.41001	0.0636669	1.19538e-10	CSN3
	kappa-casein	6	BovineHD0600023916	87392592	2	1	0.141115	0.41001	0.0636669	1.19538e-10	CSN3
	kappa-casein	6	Hapmap52348-rs29024684	87396306	2	1	0.141115	0.41001	0.0636669	1.19538e-10	CSN3
	kappa-casein	6	BovineHD0600023918	87397552	2	1	0.141115	0.41001	0.0636669	1.19538e-10	CSN3
	kappa-casein	6	BovineHD0600023919	87398712	2	1	0.141115	0.41001	0.0636669	1.19538e-10	CSN3
	kappa-casein	6	BovineHD0600023920	87403275	2	1	0.139373	0.409075	0.0635943	1.25457e-10	CSN3
	kappa-casein	6	BovineHD0600023921	87403892	2	1	0.139373	0.409075	0.0635943	1.25457e-10	CSN3
	kappa-casein	6	BovineHD0600023922	87404683	2	1	0.139373	0.409075	0.0635943	1.25457e-10	CSN3
	kappa-casein	6	BovineHD0600023923	87405868	2	1	0.139373	0.409075	0.0635943	1.25457e-10	CSN3
	kappa-casein	6	BovineHD0600023927	87421141	2	1	0.328397	0.340955	0.0483066	1.68736e-12	CSN3
	kappa-casein	6	BovineHD0600024071	87982513	2	1	0.124564	0.348589	0.0704974	7.62619e-07	CSN3
	beta-lactoglobulin	11	BovineHD1100026982	92744427	2	1	0.223868	0.292258	0.0552284	1.21112e-07	PAEP
	beta-lactoglobulin	11	BovineHD1100027121	93135556	1	2	0.482578	0.259278	0.0506844	3.1286e-07	PAEP
	beta-lactoglobulin	11	BovineHD1100027126	93154924	2	1	0.482578	0.259278	0.0506844	3.1286e-07	PAEP
	beta-lactoglobulin	11	BovineHD1100027129	93160768	1	2	0.483449	0.255388	0.0508035	4.98247e-07	PAEP
	beta-lactoglobulin	11	BovineHD1100027130	93165224	1	2	0.481707	0.266371	0.0509209	1.68524e-07	PAEP
	beta-lactoglobulin	11	BovineHD1100027133	93175050	1	2	0.487805	0.266611	0.0509438	1.66395e-07	PAEP
	beta-lactoglobulin	11	BovineHD1100027135	93178444	1	2	0.482578	0.263903	0.0507201	1.95968e-07	PAEP
	beta-lactoglobulin	11	ARS-BFGL-NGS-26793	93180378	1	2	0.186411	0.350448	0.0676282	2.19537e-07	PAEP
	beta-lactoglobulin	11	BovineHD4100009151	93303847	1	2	0.152439	-0.311596	0.0630038	7.5881e-07	PAEP
	beta-lactoglobulin	11	BovineHD1100027199	93385446	2	1	0.189895	0.347793	0.0690698	4.76892e-07	PAEP
	beta-lactoglobulin	11	BovineHD1100027295	93657136	1	2	0.652439	-0.253218	0.0494652	3.06987e-07	PAEP
	beta-lactoglobulin	11	BovineHD1100027375	93918511	2	1	0.736934	0.29621	0.0550302	7.33869e-08	PAEP
	beta-lactoglobulin	11	BovineHD1100027933	96113008	2	1	0.37892	-0.242268	0.0493626	9.20436e-07	PAEP
	beta-lactoglobulin	11	BovineHD1100027936	96123594	2	1	0.358014	0.297385	0.0471629	2.87277e-10	PAEP
	beta-lactoglobulin	11	BovineHD1100027937	96125149	1	2	0.358014	0.297385	0.0471629	2.87277e-10	PAEP
	beta-lactoglobulin	11	BovineHD1100027939	96135682	1	2	0.37892	-0.242126	0.0491682	8.45987e-07	PAEP
	beta-lactoglobulin	11	BovineHD1100027976	96265150	2	1	0.328397	-0.260462	0.0523999	6.67276e-07	PAEP
	beta-lactoglobulin	11	BovineHD1100027977	96266754	2	1	0.328397	-0.260462	0.0523999	6.67276e-07	PAEP
	beta-lactoglobulin	11	BovineHD1100027979	96269765	1	2	0.481707	-0.270384	0.0469604	8.52721e-09	PAEP
	beta-lactoglobulin	11	BovineHD1100027989	96300378	1	2	0.447735	-0.268764	0.0484964	2.9913e-08	PAEP
	beta-lactoglobulin	11	BovineHD1100027990	96305496	1	2	0.5	-0.27205	0.0471809	8.1125e-09	PAEP
	beta-lactoglobulin	11	BovineHD1100027991	96306593	2	1	0.509582	-0.264206	0.0470607	1.97522e-08	PAEP
	beta-lactoglobulin	11	BovineHD1100027992	96308290	1	2	0.50784	-0.257147	0.0467298	3.7371e-08	PAEP
	beta-lactoglobulin	11	BovineHD1100027993	96310082	2	1	0.511324	-0.260895	0.0468758	2.61157e-08	PAEP
	beta-lactoglobulin	11	ARS-BFGL-NGS-43490	96317198	1	2	0.511324	-0.260895	0.0468758	2.61157e-08	PAEP
	beta-lactoglobulin	11	BovineHD1100027997	96326988	1	2	0.45993	-0.245503	0.0475341	2.40737e-07	PAEP
	beta-lactoglobulin	11	BovineHD1100027998	96327798	2	1	0.506969	-0.257021	0.0466627	3.62793e-08	PAEP
	beta-lactoglobulin	11	BovineHD4100009171	96329839	1	2	0.514808	-0.26427	0.0469132	1.7692e-08	PAEP
	beta-lactoglobulin	11	BovineHD1100028011	96365300	2	1	0.505226	-0.2519	0.0466269	6.57332e-08	PAEP
	beta-lactoglobulin	11	BovineHD1100028014	96372991	2	1	0.493902	-0.250404	0.046819	8.87583e-08	PAEP
	beta-lactoglobulin	11	BovineHD1100028016	96378393	1	2	0.493902	-0.250404	0.046819	8.87583e-08	PAEP
	beta-lactoglobulin	11	BovineHD1100028023	96399740	2	1	0.389373	0.269664	0.0475563	1.4245e-08	PAEP
	beta-lactoglobulin	11	BovineHD1100028025	96407284	1	2	0.444251	-0.267145	0.0480341	2.67358e-08	PAEP
	beta-lactoglobulin	11	BovineHD1100028032	96445983	1	2	0.493902	-0.250404	0.046819	8.87583e-08	PAEP
	beta-lactoglobulin	11	BovineHD1100028034	96448416	2	1	0.483449	-0.253775	0.0470528	6.91307e-08	PAEP
	beta-lactoglobulin	11	ARS-BFGL-NGS-50500	96474351	1	2	0.432056	-0.27039	0.0484025	2.31976e-08	PAEP
	beta-lactoglobulin	11	BovineHD1100028039	96479821	1	2	0.444251	0.289619	0.0463172	4.02782e-10	PAEP
	beta-lactoglobulin	11	BovineHD1100028040	96486215	2	1	0.484321	-0.253645	0.0470407	6.96684e-08	PAEP
	beta-lactoglobulin	11	Hapmap38812-BTA-114580	97789423	2	1	0.243902	-0.30672	0.0617294	6.73769e-07	PAEP
	beta-lactoglobulin	11	BovineHD1100028584	98210088	2	1	0.262195	-0.277236	0.0537543	2.50297e-07	PAEP
	beta-lactoglobulin	11	ARS-BFGL-NGS-32646	99851239	2	1	0.549652	-0.267021	0.0495813	7.22335e-08	PAEP
	beta-lactoglobulin	11	BovineHD1100028986	99874806	2	1	0.447735	-0.288326	0.0502413	9.53413e-09	PAEP
	beta-lactoglobulin	11	BovineHD1100029122	100266608	2	1	0.12892	0.336702	0.0687131	9.57817e-07	PAEP
	beta-lactoglobulin	11	BovineHD1100029242	100640591	2	1	0.592334	-0.256028	0.0487287	1.48711e-07	PAEP
	beta-lactoglobulin	11	BovineHD1100029304	100883976	2	1	0.46777	0.293407	0.0469235	4.02916e-10	PAEP
	beta-lactoglobulin	11	BovineHD1100029310	100899632	2	1	0.656794	-0.272899	0.0506749	7.23273e-08	PAEP
	beta-lactoglobulin	11	BovineHD4100009230	100907050	2	1	0.656794	-0.272899	0.0506749	7.23273e-08	PAEP
	beta-lactoglobulin	11	BovineHD1100029401	101125775	1	2	0.158537	0.326076	0.062558	1.86435e-07	PAEP
	beta-lactoglobulin	11	ARS-BFGL-NGS-12589	101136744	1	2	0.175958	0.302637	0.0609029	6.72377e-07	PAEP
	beta-lactoglobulin	11	BovineHD1100029483	101351619	1	2	0.416376	-0.291616	0.0479621	1.20084e-09	PAEP
	beta-lactoglobulin	11	BovineHD1100031764	101354890	2	1	0.270906	0.282637	0.0509845	2.96332e-08	PAEP
	beta-lactoglobulin	11	BTA-118661-no-rs	101357473	1	2	0.175958	0.427831	0.0597432	7.99971e-13	PAEP
	beta-lactoglobulin	11	BovineHD1100029484	101358933	2	1	0.401568	-0.262843	0.0480777	4.57581e-08	PAEP
	beta-lactoglobulin	11	BovineHD1100029486	101367108	1	2	0.401568	-0.262843	0.0480777	4.57581e-08	PAEP
	beta-lactoglobulin	11	BovineHD1100029487	101369711	2	1	0.270906	0.282637	0.0509845	2.96332e-08	PAEP
	beta-lactoglobulin	11	BovineHD1100031765	101376468	2	1	0.199477	0.399974	0.0562724	1.17897e-12	PAEP
	beta-lactoglobulin	11	BovineHD1100029489	101380604	2	1	0.270906	0.282637	0.0509845	2.96332e-08	PAEP
	beta-lactoglobulin	11	BTA-118663-no-rs	101384765	2	1	0.195993	0.414463	0.0566487	2.54743e-13	PAEP
	beta-lactoglobulin	11	BovineHD4100009239	101389000	2	1	0.804007	-0.414463	0.0566487	2.54743e-13	PAEP
	beta-lactoglobulin	11	BovineHD1100029490	101395831	2	1	0.309233	0.248102	0.0497232	6.04871e-07	PAEP
	beta-lactoglobulin	11	BovineHD1100029491	101399781	1	2	0.362369	-0.249467	0.0488098	3.2046e-07	PAEP
	beta-lactoglobulin	11	BovineHD1100029492	101404492	2	1	0.196864	0.413431	0.0567139	3.1049e-13	PAEP
	beta-lactoglobulin	11	BovineHD1100029493	101410516	2	1	0.30662	0.255864	0.0499444	3.00757e-07	PAEP
	beta-lactoglobulin	11	BovineHD1100029494	101417094	2	1	0.198606	0.405683	0.0564755	6.80257e-13	PAEP
	beta-lactoglobulin	11	BovineHD1100029512	101495950	1	2	0.109756	-0.413586	0.0754096	4.14569e-08	PAEP
	beta-lactoglobulin	11	BovineHD1100029513	101497880	2	1	0.110627	-0.411141	0.0746044	3.56902e-08	PAEP
	beta-lactoglobulin	11	BovineHD1100029516	101506755	1	2	0.109756	-0.413586	0.0754096	4.14569e-08	PAEP
	beta-lactoglobulin	11	BovineHD1100029540	101583032	2	1	0.862369	0.377391	0.0680425	2.91609e-08	PAEP
	beta-lactoglobulin	11	BovineHD1100029595	101808471	1	2	0.53223	-0.271752	0.050307	6.59474e-08	PAEP
	beta-lactoglobulin	11	BovineHD1100029596	101814810	2	1	0.413763	0.253303	0.0462793	4.41587e-08	PAEP
	beta-lactoglobulin	11	BovineHD1100029597	101815715	2	1	0.480836	0.253162	0.0453566	2.38326e-08	PAEP
	beta-lactoglobulin	11	BovineHD1100029598	101816665	2	1	0.412892	0.253241	0.0462736	4.43273e-08	PAEP
	beta-lactoglobulin	11	BovineHD1100029599	101819103	2	1	0.478223	0.253623	0.0455193	2.52183e-08	PAEP
	beta-lactoglobulin	11	BovineHD1100029600	101820150	2	1	0.521777	-0.253623	0.0455193	2.52183e-08	PAEP
	beta-lactoglobulin	11	BovineHD1100029601	101821462	2	1	0.521777	-0.253623	0.0455193	2.52183e-08	PAEP
	beta-lactoglobulin	11	BovineHD1100029602	101823320	2	1	0.521777	-0.253623	0.0455193	2.52183e-08	PAEP
	beta-lactoglobulin	11	BovineHD1100029603	101824273	2	1	0.478223	0.253623	0.0455193	2.52183e-08	PAEP
	beta-lactoglobulin	11	BovineHD1100029604	101830599	2	1	0.478223	0.253623	0.0455193	2.52183e-08	PAEP
	beta-lactoglobulin	11	BovineHD1100029605	101832011	2	1	0.478223	0.253623	0.0455193	2.52183e-08	PAEP
	beta-lactoglobulin	11	BovineHD1100029606	101832873	2	1	0.521777	-0.253623	0.0455193	2.52183e-08	PAEP
	beta-lactoglobulin	11	BovineHD1100029607	101834566	2	1	0.478223	0.253623	0.0455193	2.52183e-08	PAEP
	beta-lactoglobulin	11	BovineHD1100029608	101835618	2	1	0.521777	-0.253623	0.0455193	2.52183e-08	PAEP
	beta-lactoglobulin	11	BovineHD1100029609	101837034	2	1	0.478223	0.253623	0.0455193	2.52183e-08	PAEP
	beta-lactoglobulin	11	BovineHD1100029610	101841579	2	1	0.476481	0.253542	0.045512	2.53476e-08	PAEP
	beta-lactoglobulin	11	BovineHD1100029611	101847280	2	1	0.521777	-0.253623	0.0455193	2.52183e-08	PAEP
	beta-lactoglobulin	11	BovineHD1100029612	101854260	2	1	0.523519	-0.253542	0.045512	2.53476e-08	PAEP
	beta-lactoglobulin	11	BovineHD1100029614	101857328	2	1	0.476481	0.253542	0.045512	2.53476e-08	PAEP
	beta-lactoglobulin	11	BovineHD1100029615	101862969	2	1	0.526132	-0.243928	0.0456029	8.8458e-08	PAEP
	beta-lactoglobulin	11	BovineHD4100009247	102329426	2	1	0.616725	0.261023	0.0474711	3.82878e-08	PAEP
	beta-lactoglobulin	11	BovineHD4100009248	102331407	2	1	0.616725	0.261023	0.0474711	3.82878e-08	PAEP
	beta-lactoglobulin	11	BovineHD1100029778	102333185	2	1	0.383275	-0.261023	0.0474711	3.82878e-08	PAEP
	beta-lactoglobulin	11	BovineHD1100029781	102336231	2	1	0.383275	-0.261023	0.0474711	3.82878e-08	PAEP
	beta-lactoglobulin	11	BovineHD1100029785	102347819	2	1	0.364111	-0.288891	0.048062	1.84609e-09	PAEP
	beta-lactoglobulin	11	BovineHD1100029786	102351362	2	1	0.216899	-0.285426	0.0580322	8.72503e-07	PAEP
	beta-lactoglobulin	11	BovineHD1100029825	102494140	2	1	0.45122	0.242081	0.0470814	2.72187e-07	PAEP
	beta-lactoglobulin	11	BovineHD1100029827	102496484	2	1	0.439895	0.261942	0.0473284	3.12007e-08	PAEP
	beta-lactoglobulin	11	BovineHD1100029829	102501787	2	1	0.52439	-0.259408	0.0468833	3.14696e-08	PAEP
	beta-lactoglobulin	11	BovineHD1100029830	102502481	2	1	0.402439	-0.27661	0.0511793	6.49094e-08	PAEP
	beta-lactoglobulin	11	BovineHD4100009250	102503752	2	1	0.529617	-0.258436	0.046876	3.52385e-08	PAEP
	beta-lactoglobulin	11	BovineHD1100029831	102506401	2	1	0.441638	0.255955	0.0471465	5.66933e-08	PAEP
	beta-lactoglobulin	11	BovineHD1100029832	102507057	2	1	0.408537	-0.282516	0.0513872	3.84585e-08	PAEP
	beta-lactoglobulin	11	BovineHD1100029833	102509543	1	2	0.446864	0.247459	0.0468203	1.25507e-07	PAEP
	beta-lactoglobulin	11	BovineHD1100029834	102510103	2	1	0.529617	-0.258436	0.046876	3.52385e-08	PAEP
	beta-lactoglobulin	11	BovineHD1100029835	102511257	2	1	0.409408	-0.282455	0.0513816	3.85872e-08	PAEP
	beta-lactoglobulin	11	BovineHD1100029836	102511853	2	1	0.470383	0.258436	0.046876	3.52385e-08	PAEP
	beta-lactoglobulin	11	BovineHD1100029837	102512409	2	1	0.409408	-0.282455	0.0513816	3.85872e-08	PAEP
	beta-lactoglobulin	11	BovineHD1100029839	102516740	2	1	0.471254	0.262317	0.0470515	2.47374e-08	PAEP
	beta-lactoglobulin	11	BovineHD1100029840	102520909	2	1	0.441638	0.262062	0.0472339	2.88661e-08	PAEP
	beta-lactoglobulin	11	BovineHD1100029841	102521573	1	2	0.441638	0.262062	0.0472339	2.88661e-08	PAEP
	beta-lactoglobulin	11	BovineHD1100029842	102522500	2	1	0.471254	0.262317	0.0470515	2.47374e-08	PAEP
	beta-lactoglobulin	11	BovineHD1100029843	102523650	1	2	0.447735	0.251113	0.0469825	9.05095e-08	PAEP
	beta-lactoglobulin	11	BovineHD1100029844	102525130	2	1	0.471254	0.262317	0.0470515	2.47374e-08	PAEP
	beta-lactoglobulin	11	BovineHD1100029847	102529078	1	2	0.445993	0.256642	0.0473116	5.81174e-08	PAEP
	beta-lactoglobulin	11	BovineHD1100029848	102529802	2	1	0.565331	0.270331	0.0511926	1.2872e-07	PAEP
	beta-lactoglobulin	11	BovineHD1100029849	102530527	1	2	0.447735	0.253309	0.0475099	9.72973e-08	PAEP
	beta-lactoglobulin	11	BovineHD1100029850	102531096	2	1	0.448606	0.25413	0.0475108	8.84974e-08	PAEP
	beta-lactoglobulin	11	BovineHD1100029852	102534499	2	1	0.567944	0.268597	0.0515486	1.88275e-07	PAEP
	beta-lactoglobulin	11	BovineHD1100029855	102536578	1	2	0.448606	0.25413	0.0475108	8.84974e-08	PAEP
	beta-lactoglobulin	11	BovineHD1100029856	102539879	1	2	0.567073	0.271385	0.0515366	1.39525e-07	PAEP
	beta-lactoglobulin	11	BovineHD1100029857	102543720	1	2	0.567944	0.268597	0.0515486	1.88275e-07	PAEP
	beta-lactoglobulin	11	ARS-BFGL-NGS-112130	102548124	2	1	0.567944	0.268597	0.0515486	1.88275e-07	PAEP
	beta-lactoglobulin	11	BovineHD1100029859	102558093	1	2	0.568815	0.266265	0.0511799	1.96593e-07	PAEP
	beta-lactoglobulin	11	BovineHD4100009252	102583812	2	1	0.583624	0.267838	0.0523189	3.06617e-07	PAEP
	beta-lactoglobulin	11	BovineHD1100029873	102590918	2	1	0.603659	-0.358021	0.0459609	6.71783e-15	PAEP
	beta-lactoglobulin	11	BovineHD1100029877	102603432	1	2	0.555749	0.226572	0.0437953	2.29827e-07	PAEP
	beta-lactoglobulin	11	Hapmap58531-rs29018427	102603890	1	2	0.54878	0.399131	0.0498093	1.11779e-15	PAEP
	beta-lactoglobulin	11	BovineHD1100029879	102607415	2	1	0.523519	0.290622	0.0468697	5.62395e-10	PAEP
	beta-lactoglobulin	11	BovineHD1100029880	102607988	2	1	0.523519	0.290622	0.0468697	5.62395e-10	PAEP
	beta-lactoglobulin	11	BovineHD1100029882	102616229	2	1	0.641986	0.330882	0.0526067	3.18007e-10	PAEP
	beta-lactoglobulin	11	BovineHD1100029889	102629957	2	1	0.587979	0.316833	0.0473903	2.29955e-11	PAEP
	beta-lactoglobulin	11	ARS-BFGL-NGS-68110	102641271	2	1	0.587979	0.237727	0.0454539	1.69447e-07	PAEP
	beta-lactoglobulin	11	BovineHD1100029897	102657358	2	1	0.601045	-0.367994	0.046058	1.35152e-15	PAEP
	beta-lactoglobulin	11	BovineHD1100029898	102657857	2	1	0.484321	-0.308387	0.0471797	6.29976e-11	PAEP
	beta-lactoglobulin	11	BovineHD1100029901	102668355	2	1	0.56446	0.337524	0.0473283	9.92412e-13	PAEP
	beta-lactoglobulin	11	ARS-BFGL-NGS-78549	102823112	1	2	0.442509	-0.269602	0.0457041	3.66019e-09	PAEP
	beta-lactoglobulin	11	BovineHD1100029954	102846173	2	1	0.372822	0.248335	0.0471442	1.3825e-07	PAEP
	beta-lactoglobulin	11	BovineHD1100029983	102921821	1	2	0.700348	0.275426	0.0545832	4.51213e-07	PAEP
	beta-lactoglobulin	11	BovineHD1100030025	103046789	2	1	0.535714	-0.275891	0.0463611	2.66661e-09	PAEP
	beta-lactoglobulin	11	ARS-USMARC-Parent-AY851163-rs17871661	103047474	1	2	0.486934	-0.268445	0.0457086	4.28101e-09	PAEP
	beta-lactoglobulin	11	BovineHD1100030059	103275439	2	1	0.623693	-0.341853	0.0454363	5.32159e-14	PAEP
	beta-lactoglobulin	11	BovineHD1100030061	103285126	2	1	0.39547	0.321381	0.0447925	7.23654e-13	PAEP
	beta-lactoglobulin	11	ARS-BFGL-NGS-31097	103289035	2	1	0.657666	-0.407553	0.0471785	5.69375e-18	PAEP
	beta-lactoglobulin	11	BovineHD1100030063	103291346	2	1	0.857143	0.34875	0.0686309	3.744e-07	PAEP
	beta-lactoglobulin	11	BovineHD1100030064	103293363	2	1	0.388502	-0.448811	0.0500877	3.23187e-19	PAEP
	beta-lactoglobulin	11	BovineHD1100030065	103294881	2	1	0.851045	0.349062	0.0669615	1.85939e-07	PAEP
	beta-lactoglobulin	11	BovineHD1100030066	103302351	2	1	0.537456	-0.679609	0.0514492	7.75192e-40	PAEP
	beta-lactoglobulin	11	BovineHD1100030068	103304052	1	2	0.219512	-0.334686	0.0601865	2.68517e-08	PAEP
	beta-lactoglobulin	11	BovineHD1100030069	103304643	2	1	0.540941	-0.677021	0.0514062	1.30561e-39	PAEP
	beta-lactoglobulin	11	BovineHD1100030070	103308330	2	1	0.459059	0.677021	0.0514062	1.30561e-39	PAEP
	beta-lactoglobulin	11	BovineHD1100030071	103311949	2	1	0.851045	0.349062	0.0669615	1.85939e-07	PAEP
	beta-lactoglobulin	11	BovineHD1100030072	103314079	2	1	0.148955	-0.349062	0.0669615	1.85939e-07	PAEP
	beta-lactoglobulin	11	BovineHD1100030073	103317601	2	1	0.462544	0.679085	0.0515167	1.11639e-39	PAEP
	beta-lactoglobulin	11	BovineHD1100030074	103319019	1	2	0.216899	-0.330663	0.0604387	4.47383e-08	PAEP
	beta-lactoglobulin	11	BovineHD1100030075	103321851	1	2	0.214286	-0.336885	0.0614305	4.15808e-08	PAEP
	beta-lactoglobulin	11	BovineHD1100030076	103322672	2	1	0.317944	-0.433109	0.0514712	3.94267e-17	PAEP
	beta-lactoglobulin	11	BovineHD1100030077	103324682	2	1	0.682056	0.433109	0.0514712	3.94267e-17	PAEP
	beta-lactoglobulin	11	BovineHD1100030080	103328266	2	1	0.689024	0.40746	0.0517	3.24136e-15	PAEP
	beta-lactoglobulin	11	BovineHD1100030081	103329144	2	1	0.689024	0.40746	0.0517	3.24136e-15	PAEP
	beta-lactoglobulin	11	BovineHD1100030082	103330574	2	1	0.689024	0.40746	0.0517	3.24136e-15	PAEP
	beta-lactoglobulin	11	BovineHD1100030084	103339896	2	1	0.581882	0.2459	0.0455469	6.70739e-08	PAEP
	beta-lactoglobulin	11	BovineHD1100030087	103342666	2	1	0.58101	0.245973	0.0455536	6.67784e-08	PAEP
	beta-lactoglobulin	11	BovineHD1100030088	103343610	2	1	0.58101	0.245973	0.0455536	6.67784e-08	PAEP
	beta-lactoglobulin	11	BovineHD1100030089	103344222	1	2	0.58101	0.245973	0.0455536	6.67784e-08	PAEP
	beta-lactoglobulin	11	BovineHD1100030090	103345616	1	2	0.575784	0.23852	0.0455386	1.62541e-07	PAEP
	beta-lactoglobulin	11	BovineHD4100009259	103409247	2	1	0.563589	0.298216	0.0520908	1.03479e-08	PAEP
	beta-lactoglobulin	11	BovineHD4100009266	103924439	2	1	0.263066	-0.334912	0.0533129	3.34205e-10	PAEP
	beta-lactoglobulin	11	BovineHD1100030226	103934387	2	1	0.279617	-0.303377	0.0528052	9.18033e-09	PAEP
	beta-lactoglobulin	11	BovineHD1100030252	104052178	2	1	0.644599	0.228321	0.0458372	6.32136e-07	PAEP
	beta-lactoglobulin	11	BovineHD1100030281	104197138	2	1	0.513066	0.260693	0.0472559	3.45574e-08	PAEP
	beta-lactoglobulin	11	BovineHD1100030283	104200942	2	1	0.5	0.271851	0.0447647	1.25636e-09	PAEP
	beta-lactoglobulin	11	BovineHD1100030323	104273599	1	2	0.256098	-0.28594	0.056099	3.44969e-07	PAEP
	phosphorus	12	BovineHD1200003197	11094569	2	1	0.099303	48.5386	8.97803	6.43133e-08	LECT1
	calcium	14	BovineHD1400000216	1736599	1	2	0.378049	33.6079	6.26883	8.27115e-08	DGAT1
	kappa-casein	14	BovineHD1400000216	1736599	1	2	0.378049	0.225178	0.04509	5.91552e-07	DGAT1
	calcium	14	ARS-BFGL-NGS-4939	1801116	2	1	0.382404	34.9951	6.26075	2.27599e-08	DGAT1
	kappa-casein	14	ARS-BFGL-NGS-4939	1801116	2	1	0.382404	0.221455	0.0451047	9.11683e-07	DGAT1
	phosphorus	14	BovineHD1400000243	1868636	2	1	0.53223	30.946	6.04253	3.03337e-07	DGAT1
	kappa-casein	14	BovineHD1400000243	1868636	2	1	0.53223	0.277034	0.0538222	2.64386e-07	DGAT1
	phosphorus	14	BovineHD1400000246	1880378	1	2	0.53223	30.946	6.04253	3.03337e-07	DGAT1
	kappa-casein	14	BovineHD1400000246	1880378	1	2	0.53223	0.277034	0.0538222	2.64386e-07	DGAT1
	phosphorus	14	BovineHD1400000249	1892559	1	2	0.531359	30.5506	6.06395	4.70237e-07	DGAT1
	kappa-casein	14	BovineHD1400000249	1892559	1	2	0.531359	0.279556	0.0540033	2.259e-07	DGAT1
	phosphorus	14	BovineHD1400000251	1911696	2	1	0.551394	30.665	6.12299	5.49518e-07	DGAT1
	kappa-casein	14	BovineHD1400000251	1911696	2	1	0.551394	0.272387	0.0543146	5.30376e-07	DGAT1
	phosphorus	14	Hapmap52798-ss46526455	1923292	2	1	0.551394	30.665	6.12299	5.49518e-07	DGAT1
	kappa-casein	14	Hapmap52798-ss46526455	1923292	2	1	0.551394	0.272387	0.0543146	5.30376e-07	DGAT1
	phosphorus	14	BovineHD1400000256	1943598	2	1	0.551394	30.665	6.12299	5.49518e-07	DGAT1
	kappa-casein	14	BovineHD1400000256	1943598	2	1	0.551394	0.272387	0.0543146	5.30376e-07	DGAT1
	calcium	14	BovineHD1400000271	2002126	1	2	0.482578	35.8189	6.53154	4.15836e-08	DGAT1
	zinc	14	BovineHD4100010747	6110206	2	1	0.040941	0.549075	0.101415	6.15912e-08	DGAT1
	alpha-S1-casein	19	BovineHD4100014091	26728715	2	1	0.13676	0.571778	0.114373	5.75514e-07	C1QBP
	potassium	19	BovineHD1900016405	57912364	1	2	0.157666	-71.1201	14.0328	4.01736e-07	-
	potassium	19	BovineHD1900016408	57918074	1	2	0.270035	-59.0739	11.8882	6.7261e-07	-
	potassium	19	BovineHD1900016409	57918882	1	2	0.356272	-56.5073	11.2624	5.23905e-07	-
	potassium	19	BovineHD1900016410	57920070	2	1	0.331882	-57.1148	11.4787	6.5007e-07	-
	potassium	19	BovineHD1900016411	57921191	1	2	0.331882	-57.1148	11.4787	6.5007e-07	-
	potassium	19	BovineHD1900016412	57922176	2	1	0.356272	-56.5073	11.2624	5.23905e-07	-
	potassium	19	BovineHD1900016413	57923172	2	1	0.356272	-56.5073	11.2624	5.23905e-07	-
	potassium	19	BovineHD1900016418	57928373	2	1	0.355401	-56.9404	11.301	4.69133e-07	-
	potassium	19	BovineHD1900017547	61133721	2	1	0.44338	51.0182	9.94529	2.89925e-07	KCNJ2
	potassium	19	BovineHD1900017548	61134515	2	1	0.251742	-62.8687	11.8811	1.21334e-07	KCNJ2
	potassium	19	BovineHD1900017550	61148430	2	1	0.565331	-50.7926	9.96298	3.43018e-07	KCNJ2
	lactoperoxidase	20	ARS-BFGL-NGS-26909	33551316	2	1	0.83101	-0.0324602	0.00641517	4.19447e-07	C7
	lactoperoxidase	20	BovineHD2000009670	33566243	1	2	0.827526	-0.0328022	0.0063596	2.49739e-07	C7
	lactoperoxidase	20	BovineHD2000009671	33568845	2	1	0.83101	-0.0324602	0.00641517	4.19447e-07	C7
	lactoperoxidase	20	BovineHD2000009672	33569527	2	1	0.83101	-0.0324602	0.00641517	4.19447e-07	C7
	magnesium	20	BovineHD2000013398	47882652	2	1	0.369338	-3.10626	0.633741	9.51259e-07	-
	lactoperoxidase	21	BovineHD2100004695	16970544	2	1	0.137631	0.0348921	0.00704552	7.3312e-07	KLHL25
	lactoferrin	22	ARS-BFGL-NGS-115378	45148700	2	1	0.230836	-0.0464185	0.00869132	9.25411e-08	-
	lactoferrin	22	BovineHD2200015175	53505183	2	1	0.195993	-0.0470194	0.00906692	2.1506e-07	LTF
	lactoferrin	22	BovineHD2200015176	53505848	2	1	0.195993	-0.0470194	0.00906692	2.1506e-07	LTF
	lactoferrin	22	BovineHD2200015178	53514022	2	1	0.808362	0.0477421	0.0090813	1.46278e-07	LTF
	lactoferrin	22	BovineHD2200015179	53515190	2	1	0.804007	0.0470194	0.00906692	2.1506e-07	LTF
	lactoferrin	22	BovineHD2200015180	53516688	2	1	0.195993	-0.0470194	0.00906692	2.1506e-07	LTF
	lactoferrin	22	BovineHD2200015181	53517901	2	1	0.804007	0.0470194	0.00906692	2.1506e-07	LTF
	lactoferrin	22	BovineHD2200015183	53520314	2	1	0.195993	-0.0470194	0.00906692	2.1506e-07	LTF
	lactoferrin	22	BovineHD4100015805	53521978	2	1	0.304007	-0.0408943	0.00761469	7.85395e-08	LTF
	lactoferrin	22	BovineHD2200015184	53522800	2	1	0.233449	-0.0464958	0.00872103	9.74252e-08	LTF
	lactoferrin	22	BovineHD2200015187	53528252	1	2	0.303136	-0.0403376	0.00761293	1.16721e-07	LTF
	lactoferrin	22	BovineHD4100015806	53529628	1	2	0.305749	-0.0397197	0.00760789	1.78097e-07	LTF
	lactoferrin	22	BovineHD2200015188	53530269	2	1	0.30662	-0.0404002	0.00760656	1.08888e-07	LTF
	lactoferrin	22	BovineHD2200015189	53531995	2	1	0.337979	-0.0453098	0.00735727	7.34368e-10	LTF
	lactoferrin	22	BovineHD2200015192	53539476	2	1	0.302265	-0.0396626	0.00761491	1.90326e-07	LTF
	lactoferrin	22	BovineHD2200015193	53540359	2	1	0.302265	-0.0396626	0.00761491	1.90326e-07	LTF
	lactoferrin	22	BovineHD2200015194	53541003	2	1	0.302265	-0.0396626	0.00761491	1.90326e-07	LTF
	lactoferrin	22	BovineHD2200015195	53541825	1	2	0.302265	-0.0396626	0.00761491	1.90326e-07	LTF
	lactoferrin	22	BovineHD2200015196	53543703	2	1	0.303136	-0.0403376	0.00761293	1.16721e-07	LTF
	lactoferrin	22	BovineHD2200015201	53570478	2	1	0.398084	-0.0380749	0.00704426	6.47755e-08	LTF
	lactoferrin	22	BovineHD2200015203	53579665	2	1	0.398955	-0.0380625	0.00705865	6.95525e-08	LTF
	lactoferrin	22	BovineHD2200015230	53729031	2	1	0.663763	0.0396004	0.00741681	9.33183e-08	LTF
	magnesium	24	BovineHD2400002742	9694150	2	1	0.340592	-3.08845	0.629814	9.40219e-07	-
	lactose	29	BovineHD2900010570	35142827	1	2	0.39547	-0.0528794	0.0102563	2.52588e-07	-
	lactose	29	BovineHD2900010571	35146344	1	2	0.39547	-0.0528794	0.0102563	2.52588e-07	-
